# Supplementary material for: End-User Feedback on a Low-Cost Portable Air Quality Sensor System—Are We There Yet?
Source: Sensors (Basel). 2018 Nov 4;18(11):3768. doi: 10.3390/s18113768 (PMC6263673; doi:10.3390/s18113768)
Supplement: Supplementary file 1 [file sensors-18-03768-s001.zip]

Archive with 2 entries (2 files):
- Supplementary_file_End-user_feedback_on_a_low-cost_portable_air_quality_sensor_system–are_we_there_yet.xlsx
- Supplementary_file_End-user_validation_of_low-cost_portable_air_quality_sensor_system–are_we_there_yet.xlsx
