# Supplementary material for: End-User Feedback on a Low-Cost Portable Air Quality Sensor System—Are We There Yet?
Source: Sensors (Basel). 2018 Nov 4;18(11):3768. doi: 10.3390/s18113768 (PMC6263673; doi:10.3390/s18113768)
Supplement: Supplementary file 1 [file sensors-18-03768-s001.zip › Supplementary_file_End-user_feedback_on_a_low-cost_portable_air_quality_sensor_system–are_we_there_yet.xlsx]

## Sheet: R1
This document contains supplementary material for the article, “End-user feedback on a low-cost portable air quality sensor system – are we there yet?”, by Robinson, J. A., Kocman, D., Horvat, M., & Bartonova, A., published in Sensors
LEGEND: R1= Round 1, R2=round 2, strikethrough=not included in R2
Table S1: CODING ROUND 1
Main codes	f categories	Round 1 (R1)	R2
Expectations	R1:7	1Expectations: insights of air pollution	1
	R2:4	72Expectations: other people: Asked about the device, thought it might be a GPS tracking or daily steps device etc.	2
		95Hardware: - expected to detect a difference in driving 1 km on a motorway, but it did not	3
		96General user experience: disappointed that the user could see or smell pollution but the device could not detect it	3
		142LEO: expectations: - shows same reading regardless of changing into expected higher concentration area	3
		169 Expectations: LEO: expected it to be more user friendly	4
		243LEO: Expectations: General user experience:- disappointed to see only one number.	3
Motivation	R1:22	2motivation: test emerging technologies	5
	R2:14	24motivation: +interesting to see spatial differences	6
		25Hardware: motivation: -long stabilization time of the sensor measurements lowered the trust in the measurements	7
		38Motivation:+ “I would be very pleased if my comments could help on improve the project and in the end help to deploy such devices and solutions in the wider public”	8
		39Motivation: important to give feedback on usefulness of such devices	8
		40motivation: technology geek interested in new gadgets	6
		73Motivation: “The fact is that I like to collect data while I do something every day”	9
		93LEO: motivation: Quitting: length of use:-no motivation to use it even 1 week, since mostly stayed indoors and the numbers did not change enough	10, 11
		94Motivation: to experiment and see under which conditions the numbers would change	7
		119care that one’s children have safe living environment	12
		136 Motivation: Quitting: Length of use: -Used only 4 days, then had enough fort it not functioning.	13
		171Motivation: I wanted to test how it works and to see what kind of results does it provide	6, 7
		172 Motivation: Barriers for further action: Time: -Didn’t see an added value to go check the results online. No time -> needs instant feedback	14
		208Motivation: Quitting - “I stopped using it after it took me 20 minutes to set it up. It is too much.”	13
		223 Barriers for further action: time: Motivation: “If I were in high school and had a lot of time I would try it out more… in real life you try couple of times.”	15
		257Motivation: “I would like to know the individual exposure from health perspective”	13
		294Possibility (not) motivation: -Personally I would not want this device	16
		298 Barriers for further action: Motivation (not): No added value: the common sense tells you not to go out during the rush hour, or those times when it is really bad and you can smell and see it.	17
		301Motivation: Quitting: - gave up after several attempts to fix a problem failed.	13
		314 General user experience: LEO: motivation: - really disappointed. Wanted to know what kind of air quality near home has	4, 7
		320Motivation: “to explore the place where I live”	7
		324Motivation: Barriers for further action: -“I do not see the point why would I be carrying this and measuring continuously. It is a bit burdensome.”	18
		326Motivation: Interested to participate again	8
Hardware	R1:24	3Hardware: -“bulky”	19
	REC: 17	25Hardware: -long stabilization time of the sensor measurements lowered the trust in the measurements	20
	R2: 16	44Hardware: Positive about the general idea: very interesting and nice	21
		52Hardware: General user experience: - frustrating that it takes a long time to stabilize	20
		53 Barriers for further action: Hardware: - modern people do not stay long enough in one location for the device to stabilize to that environment.	20
		54 Barriers for further action Hardware: - In practice the data is not useful. It is never representative when changing environments. I have to stay in one location very long.	20
		70Hardware: - long stabilization is an issue	20
		80App: - stabilizing issue “Meaning that the data is not usable if it is not recorded for more than half an hour.”	20
		81.5Hardware: The arm band is a good solution	22
		95Hardware: - expected to detect a difference in driving 1 km on a motorway, but it did not	23
		120 Data loss: Hardware/App: -not sure if the device is collecting data or not	24
		126Hardware: no need to measure other air pollutants: “For me it would be enough if this current one would work properly.”	25
		132Harware: - did not want to carry as armband but in a backpack.	26
		140Hardware: -clumsy to carry around, even if it is quite small.	27
		156Hardware: -difficult to find an optimal carrying place for the device	26
		167Harware: - big, need to remember to take it with you, difficult to carry. Wanted to attach it in a trolley.	19, 26, 28
		192Harware: very neat	29
		194Hardware: - not that portable	30
		196Harware: - Not convenient	31
		213 LEO: hardware: - since it uses Bluetooth one needs to remember to carry it close all the time	28
		224Harware: Battery:- runs out of battery too fast	32
		236Harware: -It its current form it is prone to fall all the time	27
		271 Hardware: I had to use the reset button quite often	33
		273Hardware: The clip attachment was not that easy to attach	26
		274Harware: bothered by the blinking led lights, especially in the evening when it is dark.	34
Recommendation	R1:84	4REC: Hardware: make smaller	35
	R2: 45	8REC: The app not ready for general public	36
		9REC: Optimal participation time: 1 month	37
		10 REC: App“phone app needs to be much more stable and reliable”	38
		14 Barriers for further action: REC: ”The device and mostly the phone app need to be very much improved, even if wider user trial would like to be carried out”	36, 46
		15REC:Privacy: “the data collected should somehow be anonymized”	39
		16REC:Privacy: “home location should be obfuscated in some way”	39
		22REC: suggestion to measure PM10	40
		26REC: Web visualization: colours and icons on a map desired Dunavnet was created after the interview	41
		31REC: App: should be made much more stable and reliable	38
		32REC: App: more stable, more intuitive and simpler interface	38, 42
		32.1REC: App: add online cloud platform in the same sense as running apps do it ->Dunavnet was created after the interview	41
		42REC: App: make it much more stable and reliable, more user friendly, make available for other platforms (iOS)	38, 43, 44
		43REC: hardware: less bulky	35
		57REC: to measure PM10	40
		58REC: to measure CO	40
		59REC: “You could have an application which would trigger and alarm when the CO is too high as it is dangerous in short term exposure”	45
		61REC: to have iOS application	44
		69 Barriers for further action: data loss: REC: App: Needs to be improved before wider testing amongst non technical users. Not ready for the public. (constants data loses, can be difficult to operate by non-tech users)	36, 46, 47
		71REC: App: more stable application needed	38
		74REC: Web visualization: air pollution map with indicative colours based on many people using the device (Dunavnet was created after the interview)	41
		76REC: Web visualization: link the collected data with weather data, temperature, population data, air pollution data as well as time of the day and date	48
		78 Barriers for further action: Data quality: REC:” But you have to have them deployed in a wider scale in order to have some sort of representative data”	49
		81REC: Hardware: downsize it, wear like a wrist watch, possibility to attach in a backpack, develop different mechanisms for attaching it	35, 50, 51
		82REC: Optimal participation time: in one month you could capture a daily behaviour of a user	37
		83REC: product price: Barriers for further action: less than 100€. 200€ might be too expensive	52
		84REC: App: add a tagging option to add locations. Could include most frequent tones e.g. home, work, exercise, and “other”	53
		85REC: App: App visualization: to be able to see historic data on air pollution and location combined.	54
		86REC: Web visualization: GPS: to see activity record and GPS data and add your own notes e.g. about your activities	53, 54
		87REC: Web visualization: GPS: map and graphs. User tracker with indicative colours of air pollution	41
		90REC: App: combine CityAir and Expo App	55
		91REC: App: App visualization: visualize the air pollution in the app and add a tagging option	53, 56
		100 REC: Data connection: send data to the server couple of times a day. If real time data is wanted, then it could be manually send immediately on request.	57
		102REC: not have Bluetooth and GPS running all the time	58
		103REC: the hardware could have the GPS instead	59
		105REC: access to historic data	54
		112REC: LEO: should be smaller, sure to work, able to detect differences in concentrations, simple as possible (on-off), ready to go, minimize Bluetooth and GPS issues	35, 42, 60, 61, 62
		121REC: Add more clear indication whether device collect data or not	63
		124REC: Hardware: smaller e.g. 1/3 of current size	35
		125REC: LEO: to measure air temperature and pressure and display it	40
		127REC: have it as a smartwatch	51
		129REC: maximise battery life	64
		139REC: App: simplify, as little clicking as possible: only have one big start/stop button	42
		143REC: more useful to see individual pollutant concentrations than just air pollution indication based on aggregated values of 3 pollutants	65
		144REC: to measure PM	40
		149REC: provide a silicone handle bar mounting accessory	50
		150REC: Turn on GPS, Bluetooth, 3G automatically when turning on the app, agree during first use	66
		165REC: it would be good to have monitoring in a long time period	49
		170REC: integrate it on the phone or similar to a smartwatch “or whatever similar device that the user is already carrying anyway.”	51
		182REC: add on city bikes	67
		186REC: needs to be much more user friendly	43
		188REC: Data transfer should be done seamless	38
		189REC: App. Visualize in the app	56
		190REC:Battery: reminder to charge the device	68
		197REC: app: must work	60
		200REC:App: remove bugs	69
		201 Data loss: REC: There should be an option to have same userID. I was afraid I will lose the data.	47, 70
		202 REC: Hardware battery: needs to last longer than a day	64
		204REC: to have hardware control in the device more than just a reset button	71
		207REC: improve Bluetooth connection	62
		212REC: visualization: show different pollutants. More granularity between the indication numbers e.g. from 1-100	72, 73
		214REC: data connection type could be wifi	74
		215REC: use low energy Bluetooth	64
		216REC: add a stand-by mode when the device is not moving anywhere	58
		217REC: Perhaps also to have the data frequency set on lower sampling rate when the person is not moving	75
		225REC: App: should not be running on the background when not in use.	58
		226REC:” This should be really tested for user experience before its release”” There should be automatic data on why did the user quit”	46, 76
		230REC:”It could work similar to a fire detector and start peeping in case of danger”	45
		232 REC: product price: 150	52
		235REC: integrate into a phone	51
		237REC: Optimal participation time: 1 m” Then the interest will gradually disappear.”	37
		240 REC: The best way would be to make it part of something else people use. Like a smartphone	51
		242LEO: REC: wants to have graphs and numbers of different pollutants	72
		253REC: Web visualization: “it would be good to have for each individual parameter limit values for public to know which pollutant responses to which AQ APIN”	77
		263REC: Make the device and app self-explanatory. I.e. no need for written instructions.	42
		264REC:Instructions: needs to be clear, simple, short and accurate	78
		265 LEO: -> REC: some instructions are misleading.	78
		283 Uncategorized: Support: ->REC “I like that you took the time to come to assist me when I had technical issues, as well as thru email.”	79
		284REC: App: Data loss: whether the data has been sent should be made more obvious	63
		285REC: as few steps/clicking as possible, automatically connect and send data, confirmation on measuring successfully.	63, 42
		286LEO: difficult to remember which web page to find the data. -> REC: visualize directly on phone	56
		292REC: Smaller, unnoticeable, minimum effort form the user, integrate into a phone, similar to radiation exposure devices	35, 42, 51
		315REC: Web visualization: want to have interval of the APIN values	73
		319REC: combine LEO and CityAir	55
App	R1:50	5App: -“not working”	80
	REC:35	6App: -“freezing constantly”	81
	R2: 27	7App: -“unstable”	82
		11General user experience: App: -”instability of the app was the worst part of the user experience”	82
		12App: -“very unstable”	82
		13App: -“crash constantly without any obvious cause”	83
		21App: -“unstable and unreliable”	82
		32App: -crashing issues	83
		33App: -crashed constantly without any real cause	83
		34App: - several steps needed to get the app working again	84
		36App:+Measuring air pollution is more useful than subjective reporting of perceived air quality	85
		43 App: -very buggy	86
		45App: - freezes often	81
		46App: - needs constant re-starting	87
		47 Data loss: App: - needed to re-install the application multiple times, which is also when all data was erased leading to data gaps	88
		48App: Time: Barriers for further action: - freezing while not attending the phone e.g. while sleeping or working intensively.	81
		49App: - it crashed very often	83
		50App: changing location between wifi connection areas lead to app crashing	83
		51General user experience: App: Data loss: -disappointed at loosing data due to reinstalling the app	88
		55App: -not usable	89
		62App: “this is an ultra alfa phase, not even a prototype yet”	90
		63App: - “buggy”	86
		64App: - crashed repeatedly	83
		65 Barriers for further action: App: Time: General user experience: -frustrating to record data: can take a lot of effort timewise	91
		66App: -needed to restart and stop several times	87
		67App: -Needed to reinstall several times	88
		68App: - If the app is promised to work on Android 2.0 (for example) and upwards, then it should work regardless of the phone or type of data collected.	92
		79App: - bugginess	86
		88App: - crashed: “I had to insert a new user ID every time the app crashed, as it notified me that the user ID already exists”	83, 93
		98App: + easy to use	94
		99App: - Need to use force stop function after crashing	83, 95
		120 Data loss: Hardware/App: -not sure if the device is collecting data or not	96
		133App: - user interface quite complicated	97
		193App: -“the app leaves a bad taste in one’s mouth. It’s a shame no more time and effort was invested”	98
		195App: -software is bad	99
		198 App:-”I had to reset it all times”	89
		199App: - the software needs to work	82
		205App: Data connection: - Bluetooth connection issue	100
		206App: - had to reinstall	90
		227App: - “It looks like this software was done to meet the minimum”	101
		228App: - is not self-explanatory enough	102
		244App: - stopped working almost immediately” Even we, who have a PhD have issues with it. The app is clunky.”	82, 103
		245 App: - simply stopped working	82
		246App: - expect to work on phones with Android 2.5 or higher, but it doesn’t	94
		247App: - responds very slowly on pressing buttons. “3 second response time for pressing a button is too much.”	104
		248LEO: App: -non useful	91
		249App: -Could not participate, because have a Windows phone	105
		266 App: - “It was also not clear to me when I have to insert a new user ID. Does every new start require a new ID?”	95
		275App: - it is not self-explanatory that one needs to refresh the interface to check the data transmission	106
		281LEO: App: “Those times, when I actually got the data running I actually did not experience any problems.”	82
Length of use	R1:4	8.5Length of use: little less than 14 days	107
	R2:4	93LEO: motivation: Quitting: length of use:-no motivation to use it even 1 week, since mostly stayed indoors and the numbers did not change enough	108
		136 Motivation: Quitting: Length of use: -Used only 4 days, then had enough fort it not functioning.	109
		209LEO: length of use: Data loss: tried it couple of times.. 4 days, 3 days, 3 days, with 2 days no data	109, 110
Optimal participation time	R1:4	9REC: Optimal participation time: 1 month	111
	REC: 3	82REC: Optimal participation time: in one month you could capture a daily behaviour of a user	111
	R2: 1	237Optimal participation time: 1 m” Then the interest will gradually disappear.”	111
General user experience	R1:13	11General user experience: App: -”instability of the app was the worst part of the user experience”	112
	R2: 9	35General user experience: -“It was really annoying”	113
		37General user experience: App: ”The only problem was the unstable device and app”	112
		44General user experience: “I had lot of problems”	114
		51General user experience: App: Data loss: -disappointed at loosing data due to reinstalling the app	115
		52Hardware: General user experience: - frustrating that it takes a long time to stabilize	116
		65 Barriers for further action: App: Time: General user experience: -frustrating to record data: can take a lot of effort timewise	117
		96General user experience: disappointed that the user could see or smell pollution but the device could not detect it	117
		261 General user experience: As new smartphone user I got to learn what are Bluetooth, 3G and Wifi. I was happy to learn many new things. Not just about the device	118
		262LEO: General user experience: - it was complicated to use, it was tiredsome	119
		268 General user experience: Time: Frustrating to loose time on trying to figure out why something does not work, or trying to fix it.	116
		272 General user experience: “In generally, I am very inpatient. I do not have the patient to wait for 1 minute… And then I made too fast conclusion that the device was not collecting any data. I understand that in this case the fault was not in the sensor but on me.”	116
		314 General user experience: LEO: motivation: - really disappointed. Wanted to know what kind of air quality near home has	120
Barriers for further action	R1:43	14 Barriers for further action: REC: ”The device and mostly the phone app need to be very much improved, even if wider user trial would like to be carried out”	121
	REC:3	23Barriers for further action: Time: time	122
	R2: 15	28Barriers for further action: -“Currently I wouldn’t recommend it to anyone as it is too unreliable and buggious”	121
		29Barriers for further action: Time: -“it takes a lot of time for someone to include it in his/her daily routines”	122
		30Barriers for further action: -not ready for general public in its current form	121
		48App: Time: Barriers for further action: - freezing while not attending the phone e.g. while sleeping or working intensively.	123
		53 Barriers for further action: Hardware: - modern people do not stay long enough in one location for the device to stabilize to that environment.	124
		54 Barriers for further action Hardware: - In practice the data is not useful. It is never representative when changing environments. I have to stay in one location very long.	124
		56Hardware: Barriers for further action: - “I wouldn’t mind if the device was bulky as it is as long as the app would work properly”	125
		60 Barriers for further action: “At the end, if the device would work OK, it would be very nice to carry it around.”	125
		65 Barriers for further action: App: Time: General user experience: -frustrating to record data: can take a lot of effort timewise	122
		69 Barriers for further action: data loss: REC: App: Needs to be improved before wider testing amongst non technical users. Not ready for the public. (constants data loses, can be difficult to operate by non-tech users)	121
		78 Barriers for further action: Data quality: REC:” But you have to have them deployed in a wider scale in order to have some sort of representative data”	126
		83REC: product price: Barriers for further action: less than 100€. 200€ might be too expensive	127
		92 Barriers for further action: Time: no time to deal with the crashing app when the whole family is waiting in their winter clothes ready to go to school/work	122
		109 Barriers for further action: LEO: - no applicability in everyday use	128
		111LEO: Barriers for further action: Clear that this is not a final product	121
		131LEO: Barriers for further action: -difficult and unpractical to use	129
		135 Possibilities: Barriers for further action: one can do a lot if it actually would measure nicely	125
		146 Barriers for further action: Need to become more user friendly in order to affect ones quality of life	121
		160 Uncategorized: -> Barriers for further action: The municipality talks a lot, but not much happens, they want good results and do not want to hear about bad ones.	130
		163 Barriers for further action: not certain that a pedestrian or a cyclist would choose a “greener” route, as the habit is already established	131
		168 Barriers for further action: “It is not practical at the moment in its current form”	121, 129
		172 Motivation: Barriers for further action: Time: -Didn’t see an added value to go check the results online. No time -> needs instant feedback	122, 128
		180Barriers for further action: “I would not personally buy such device to measure air quality. I do not see the added value for myself”	128
		184 Uncategorized: Before starting a public discussion, people need to have their personal interest.	132
		219 Barriers for further action: “It could be useful if it measured more stuff.”	121
		221 LEO: Barriers for further action: It’s obvious it is a work in progress”	121
		222 Barriers for further action: data connection: In order for the device to be usable for the general public, the Bluetooth issue and constant app crashing needs to be solved, as they prevent the easy everyday use of the tool.	121
		223 Barriers for further action: time: Motivation: “If I were in high school and had a lot of time I would try it out more… in real life you try couple of times.”	122
		239 Barriers for further action: “I do not see people buying these.”	128
		252 REC: Barriers for further action: ”In such big EU projects these matters should be taken more seriously and products built with the best knowledge available, e.g. if you want to create a software, you need to hire a professional in order for the software to be user friendly”	133
		259LEO: Barriers for further action: “Any device I get into my hands, I take sceptically”	134
		265.5 Barriers for further action: time: no time to read user manual	122
		269 Barriers for further action: as one is always hurry to go	122
		277 Barriers for further action: Time: Not time to use the device all the time	122
		279 Barriers for further action: Time: “I can not invest too much time on this”	122
		287 Barriers for further action: Time: In these days everyone is in a hurry and all this takes extra time	122
		294 Barriers for further action: motivation: -Personally I would not want this device	128
		295Possibilities: Barriers for further action: could be good tool to combine environmental and health data, but the current one needs to be improved regarding data traceability and accuracy	121
		298 Barriers for further action: Motivation (not): No added value: the common sense tells you not to go out during the rush hour, or those times when it is really bad and you can smell and see it.	128
		323 Uncategorised: -> Barriers for further action: In order to see big changes in air pollution map, big interventions are needed	135
		324Motivation: Barriers for further action: -“I do not see the point why would I be carrying this and measuring continuously. It is a bit burdensome.”	128
Privacy	R1:7	15REC:Privacy: “the data collected should somehow be anonymized”	135
	REC: 2	16REC:Privacy: “home location should be obfuscated in some way”	135
	R2: 2	104Privacy: not concerned	136
		147Privacy: not an issue: one agrees to participate and being followed	136
		148Privacy: not an issue: no-one knows it is you
		185Privacy: not an issue
		322Privacy: - issue: I do not want to be followed
Behaviour	R1:3	17Behaviour: made to think how air pollution differs spatially	138
Possibilities (if improved)		18Behaviour: Possibilities: Reliable measurements would affect preferred routes
		19Behaviour: Possibilities: spatial awareness of air pollution would affect people’s commuting choices
Possibilities (if improved)	R1:37	18Behaviour: Possibilities: Reliable measurements would affect preferred routes	139
	R2: 21	19Behaviour: Possibilities: spatial awareness of air pollution would affect people’s commuting choices	138, 139
		41Possibilities: Technology can help to improve your life. Outsiders were fascinated what the device can measure	140, 141
		72Expectations: external people: possibilities: Asked about the device, thought it might be a GPS tracking or daily steps device etc.	141
		75LEO: Positive about the general idea: Possibilities:+ crowd sensing is a good way to measure air quality in more detail compared to AQMS, as one can also cover indoor conditions e.g. home and car	142, 144
		77Possibilities:LEO: Positive about the general idea: +the whole idea is very beneficial	143
		108 External people: Possibilities: suggested to go measure something specific	141
		110Possibilities: +Good for projects	144
		113Possibilities: choose to spend more time in less polluted environments	139
		114Possibilities: to use the device to monitor industrial pollution	145
		115Possibilities: could discuss the results with a polluting factory.	146
		116Possibilities: for experiments, but not for everyday use	147
		117 Possibilities: to estimate property values	148
		118Possibilities: for those with sick children e.g. asthma	149
		128REC: integrate on a bike with GPS and solar panels	150
		135 Possibilities: Barriers for further action: one can do a lot if it actually would measure nicely	143
		158Possibilities: The city environmental department could use the device to monitor the air in neighbourhoods. And NGOs and schools and kindergartens	151
		159Possibilities: install the device on busses and provide real-time data	152
		164 Possibilities: During winter months, when air pollution exeeds the limit values, information coming from these devices would be useful.	153
		166Possibilities: use the device to find out where the air quality is bad and why in order to improve it, and approach the authorities with this information.	146, 154
		178Possibilities: LEO: to know where the most polluted areas are.	154
		179 Possibilities: Authorities could make the data accessible to the public online	155
		181Possibilities: Could be used for crowdsourcing by cities or research institutes.	144
		183Possibilities: everyone could benefit from the research devices	143
		229Possibilities: “I think it could help anyone looking for a house, with children as it tells you about micro location of air”	148
		231Possibilities: in industry to detect leaks.	145
		238Possibilities: Companies could rent it	156
		241 Possibilities: You could insert these devices into Google street view cars and cover the whole world	157
		255Possibilities (not): -LEO can not be used to sue anyone	158
		258Possibilities: strategic screening of the whole city	154
		293Possibility: for sick people to get exposure estimation	149
		295Possibilities: Barriers for further action: could be good tool to combine environmental and health data, but the current one needs to be improved regarding data traceability and accuracy	149
		296 Possibilities: for lower quality data: some kind of very rough score combined with the GPS and time stamps one can get an overview what time some locations should be avoided so that individuals could choose to go a bit earlier or later than the peak concentration appears.	139, 154
		297 Possibilities: “This would be helpful for example to asthmatics. If an individual gets feedback thru this kind of device that she/he happens to go to a highly polluted place at the worse time i.e. at rush our while grocery shopping, she can decide to adjust her/his schedule.”	139, 149
		299 Possibilities: On the other hand it would be interesting to know that what are the concentrations when one can start to see negative health effects. How much time one needs to spend in a polluted environment that such health effects occur, and if the symptoms are reversible by going to a clean environment. An interesting fact would be to know that how much time one can be in a polluted enviro…	149
		321Possibilities: Web visualization could function as indication on quality of life in different parts of the cities	140, 148, 155
Time	R1:10	23Barriers for further action: Time: time
R2: mostly covered by "Barriers for further action"		29Barriers for further action: Time: -“it takes a lot of time for someone to include it in his/her daily routines”
		48App: Time: Barriers for further action: - freezing while not attending the phone e.g. while sleeping or working intensively.
		172 Motivation: Barriers for further action: Time: -Didn’t see an added value to go check the results online. No time -> needs instant feedback
		223 Barriers for further action: time: Motivation: “If I were in high school and had a lot of time I would try it out more… in real life you try couple of times.”
		265.5 Barriers for further action: time: no time to read user manual
		268 General user experience: Time: Frustrating to loose time on trying to figure out why something does not work, or trying to fix it.
		277 Barriers for further action: Time: Not time to use the device all the time
		287 Barriers for further action: Time: In these days everyone is in a hurry and all this takes extra time
Web visualization	R1:13	130 Web visualization: +no need for improvements. It was OK and interesting	159, 160
	REC:5	154 Web visualization: -Data visualisation portal did not work all the time	161
	R2: 9	157Web visualization: no need for improvements: “It is easy to use and navigate”	160, 162
		210Web visualization: The visualization is good	159
		211Web visualization The visualization is nice	159
		242LEO: REC: wants to have graphs and numbers of different pollutants	163
		250 Web visualisation: - did not know to insert user ID, but tried inserting hardware ID to see data.	164
		251Web visualization: App visualization: - instead of index value wants to see individual pollutants	163
		256Web visualisation: “5 APIN values is OK”	165
		276Web visualisation: did not know one can display many user tracks at ones.	166
		302Web visualisation: Positive about the general idea: interesting	159
		309Web visualization: + interesting to see results online and to see both subjective and objective air quality displayed in the same map.	159, 167
		317Web visualisation: Positive about the general idea: interesting to combine subjective and objective data	167
App visualization	R1:3	27App visualization: Graphs are better than nothing	168
	REC: 2	85REC: App: App visualization: to be able to see historic data on air pollution and location combined.	169
	R2: 4	91REC: App: App visualization: visualize the air pollution in the app and add a tagging option	170, 171
		251Web visualization: App visualization: - instead of index value wants to see individual pollutants	163
Positive about the general idea	R1:18	44Hardware: Positive about the general idea: very interesting and nice	172
	R2: 8	75LEO: Positive about the general idea: Possibilities:+ crowd sensing is a good way to measure air quality in more detail compared to AQMS, as one can also cover indoor conditions e.g. home and car	173
		77Possibilities:LEO: Positive about the general idea: +the whole idea is very beneficial	172
		97 Positive about the general idea:”I am glad such projects exist and such research is being made. That is great!”	174
		141 Positive about the general idea: ”I did not know earlier that one can measure air quality in such small devices. I am interested in this kind of data”	175, 176
		144.5: Positive about the general idea: Did not feel that the device had helped to achieve something. Yet, he wish it had.	177
		145 Positive about the general idea: Happy such things are being developed	174
		161 Uncategorized: -> Positive about the general idea: The citizens need to know about the impact of bad air quality and demand the decision makers to do something	172
		162 Positive about the general idea”It would be nice to have a follow up study. That this would not be just a one time activity.. to be able to compare how things have changed”	178
		218 Positive about the general idea: ”It was interesting to see the data”	176
		220 Positive about the general idea: “Idea behind it is very interesting.”	172
		260 Positive about the general idea: “I like the idea of LEO, how it enables someone who is interested in these issues”	172
		300LEO: Positive about the general idea: The idea that all individuals can measure air where they are	172
		302Web visualisation: Positive about the general idea: interesting	172
		303LEO: Positive about the general idea: it’s a pity it did not work	179
		314.5 Positive about the general idea: “I think this is interesting”	172
		317Web visualisation: Positive about the general idea: interesting to combine subjective and objective data	172
		318LEO: Positive about the general idea: -Unfortunately the LEO did not work as it should have	179
		325LEO: Positive about the general idea: “unfortunately it did not work. Perhaps another time it will be better”	179
Data loss	R1:14	47 Data loss: App: - needed to re-install the application multiple times, which is also when all data was erased leading to data gaps	180
	REC:3	51General user experience: App: Data loss: -disappointed at loosing data due to reinstalling the app	180, 181
	R2:5	69 Barriers for further action: data loss: REC: App: Needs to be improved before wider testing amongst non technical users. Not ready for the public. (constants data loses, can be difficult to operate by non-tech users)	181, 182
		120 Data loss: Hardware/App: -not sure if the device is collecting data or not	183
		134 Data loss: LEO: expected to have collected data, but nothing was collected. Disappointment	181, 183
		138Data Loss: LEO: -not easy to know when the data connection works, when it doesn’t	183
		187Data connection: Data loss: issues with uploading the data. App needed to be reinstalled. Do not know whether it worked or not.	180, 183
		201 Data loss: REC: There should be an option to have same userID. I was afraid I will lose the data.	184
		209LEO: length of use: Data loss: tried it couple of times.. 4 days, 3 days, 3 days, with 2 days no data	181
		267 Data loss: Data lost due to device not measuring, but the user thinking it was.	183
		278 LEO: data loss: It is not obvious that the device is tracking also when not connected to internet.	183
		280Data loss: data gaps	183
		284REC: App: Data loss: whether the data has been sent should be made more obvious	183
		313 Data loss: LEO: thought it was measuring, but it didn’t, which lead in “data loss” in participants point of view	183
External people	R1:2	72Expectations: external people: possibilities: Asked about the device, thought it might be a GPS tracking or daily steps device etc.	135
R2: under "Possibilities"		108 External people: suggested to go measure something specific	135
LEO	R1:26	75LEO: Positive about the general idea: Possibilities:+ crowd sensing is a good way to measure air quality in more detail compared to AQMS, as one can also cover indoor conditions e.g. home and car
R2: covered by other categories	REC:3	77Possibilities:LEO: Positive about the general idea: +the whole idea is very beneficial
		93LEO: motivation: Quitting: length of use:-no motivation to use it even 1 week, since mostly stayed indoors and the numbers did not change enough
		109 Barriers for further action: LEO: - no applicability in everyday use
		131LEO: Barriers for further action: -difficult and unpractical to use
		138Data Loss: LEO: -not easy to know when the data connection works, when it doesn’t
		142LEO: expectations: - shows same reading regardless of changing into expected higher concentration area
		209LEO: length of use: Data loss: tried it couple of times.. 4 days, 3 days, 3 days, with 2 days no data
		213 LEO: - since it uses Bluetooth one needs to remember to carry it close all the time
		221 LEO: Barriers for further action: It’s obvious it is a work in progress”
		242LEO: REC: wants to have graphs and numbers of different pollutants
		243LEO: Expectations: General user experience:- disappointed to see only one number.
		248LEO: App: -non useful
		254LEO: Data quality: “if it is not calibrated, it does not make sense to calculate any APIN”
		259LEO: Barriers for further action: “Any device I get into my hands, I take sceptically”
		262LEO: General user experience: - it was complicated to use, it was tiredsome
		265 LEO: -> REC: some instructions are misleading.
		278 LEO: data loss: It is not obvious that the device is tracking also when not connected to internet.
		281LEO: App: “Those times, when I actually got the data running I actually did not experience any problems.”
		286LEO: difficult to remember which web page to find the data. -> REC: visualize directly on phone
		300LEO: Positive about the general idea: The idea that all individuals can measure air where they are
		303LEO: Positive about the general idea: it’s a pity it did not work
		313 Data loss: LEO: thought it was measuring, but it didn’t, which lead in “data loss” in participants point of view
		314 General user experience: LEO: motivation: - really disappointed. Wanted to know what kind of air quality near home has
		318LEO: Positive about the general idea: -Unfortunately the LEO did not work as it should have
		325LEO: Positive about the general idea: “unfortunately it did not work. Perhaps another time it will be better”
Data quality	R1:4	78 Barriers for further action: Data quality: REC:” But you have to have them deployed in a wider scale in order to have some sort of representative data”	185
	REC: 1	251.5 Data quality: “We noticed that now with the rice of Internet of things, there are lots of people who do not directly deal with air quality measurements, easily miss thinks that if there are lots of data points quality will be gained. We know it does not work like this. The more there are issues at the measurements, the more they multiply at the data processing.”	186
	R2: 4	254LEO: Data quality: “if it is not calibrated, it does not make sense to calculate any APIN”	187
		316Data quality: the data is not validated and there is deviation from the official data	188
Product price	R1:2	83REC: product price: Barriers for further action: less than 100€. 200€ might be too expensive	189, 190
	REC:2	232 REC: product price: 150	191
	R2:3
CityAir	R1:25	89CityAir: - not useful: one can not rate air pollution accurately
		90REC: App: combine CityAir and Expo App
		151CityAir: nicer app design. Missing feedback information about air pollution concentrations to verify ones observations
		152CityAir: difficult to choose which colour to use
		153 CityAir: “It is also good to share why one thinks the air quality is good or bad”
		173CityAir: +easy to use
		174CityAir: REC: turn on GPS and 3G automatically” When you are mobile, every click matters. So it should be as automatic as possible”
		175CityAir: +user friendly, nice and good design
		176CityAir: REC: needs to be clear how to contribute. Reduce steps to contribute.
		177CityAir: REC: the app could remind with a pop-up message when to contribute
		233CityAir: “It seems simple to use. It does its job”
		234CityAir: “I did not feel the need to use it.”
		282CityAir: “I actually wanted to report on city air app, that I smelled sooth and I was glad to noticed, it is possible”
		288CityAir: +very simple to use
		289CityAir: -It is not obvious that the observation is saved and sent to the server.
		290CityAir: -Did not know how to exit the application
		291CityAir: +really sympathetic
		304CityAir: “I think it is interesting that individuals can share their observations which then updates on a map”
		305CityAir: Possibilities: “Such might be good for controlling complaints”
		306CityAir: REC: “I think it would be good if one could use this for reporting also other than just air pollution i.e. some other smells.”
		307CityAir: REC: use the open source to develop a similar app for noise
		308CityAir: interesting that it is in multiple languages
		310CityAir: not sure about the reliability of the data. People might not be that good detectors.
		311CityAir: might also use in the future: “I do not see why not”
		312CityAir: could recommend it to others
Quitting (reasons)	R1:6	93LEO: motivation: Quitting: length of use:-no motivation to use it even 1 week, since mostly stayed indoors and the numbers did not change enough	192, 193
	R2: 4	136 Motivation: Quitting: Length of use: -Used only 4 days, then had enough fort it not functioning.	194
		208Motivation: Quitting - “I stopped using it after it took me 20 minutes to set it up. It is too much.”	195
		209.5Quitting: I tried it couple of times, but it did not work, so..	194
		301Motivation: Quitting: - gave up after several attempts to fix a problem failed.	194
		313.5Quitting: “Well, first I needed to establish the connection, and then when I run into the error message I really couldn’t do any experiments, as no data was being sent”	194
Battery	R1:7	101 Battery:GPS: Data connection: GPS and Bluetooth drain the phone battery too fast	196
	REC: 5	107 Battery: - Phone battery drains too fast, especially when communicating with the network server constantly	196
	R2: 2	122Battery: Data connection: Bluetooth drains the phone battery	196
		123Battery: GPS: GPS drains the phone battery	196
		191Battery: hard to remember to charge the device. Should not be peoples concern.	197
		203 Hardware battery: -forgot to charge	197
		270 Battery: runs out too quickly and without any warning	196
GPS	R1:4	101 Battery:GPS: Data connection: GPS and Bluetooth drain the phone battery too fast	198
	REC:6	106 GPS:- not accurate enough, especially indoors	199
	R2: 3	123Battery: GPS: GPS drains the phone battery	198
		155 GPS: -GPS showing wrongly: middle of pacific ocean or the North pole	200
Data connection	R1:6	101 Battery:GPS: Data connection: GPS and Bluetooth drain the phone battery too fast	201
	REC:5	122Battery: Data connection: Bluetooth drains the phone battery	201
	R2:2	137Data connection: - difficult to establish	202
		187Data connection: Data loss: issues with uploading the data. App needed to be reinstalled. Do not know whether it worked or not.	202
		205App: Data connection: Bluetooth connection issue	202
		222 Barriers for further action: data connection: In order for the device to be usable for the general public, the Bluetooth issue and constant app crashing needs to be solved, as they prevent the easy everyday use of the tool.	202
Uncategorized	R1:5	160 Uncategorized: -> Barriers for further action: The municipality talks a lot, but not much happens, they want good results and do not want to hear about bad ones.	barriers..
R2: recategorised		161 Uncategorized: -> Positive about the general idea: The citizens need to know about the impact of bad air quality and demand the decision makers to do something	positive..
		184 Uncategorized: -> Barriers for further action: Before starting a public discussion, people need to have their personal interest.	barriers..
		283 Uncategorized: Support: ->REC “I like that you took the time to come to assist me when I had technical issues, as well as thru email.”	REC
		323 Uncategorised: -> Barriers for further action: In order to see big changes in air pollution map, big interventions are needed	barriers..

## Sheet: R2
This document contains supplementary material for the article, “End-user feedback on a low-cost portable air quality sensor system – are we there yet?”, by Robinson, J. A., Kocman, D., Horvat, M., & Bartonova, A., published in Sensors
LEGEND: R1= Round 1, R2=round 2, strikethrough=not included in R2
Table S2: CODING ROUND 2
Main codes	f categories	Round 2 (R2) (num refers to R1 codes included in the new R2 codes)	frequency	new R2 code num	R2 f total
Expectations	R1:7	1, expected to gain insights of air pollution	1	1
	R2:4	72, outsiders guess it's a tracking device or pedometer	1	2
		95,96, 142, 243, 314, expected it to detect a difference in concentration when moving between perceived lower and higher air pollution areas, but it did not (disappointment)	5	3
		169, expected it to be more user-friendly	1	4	8
Motivation	R1:22	2, 40, 171 + to test emerging technologies	3	5
	R2:14	24, 94, 171, 314, 320 + it is interesting to be able to experiment and see spatial differences especially near home	5	6
		25, - too long stabilization time of the sensor measurements lowered the trust in the measurements	1	7
		38, 39, 326 + wish to help the technology to develop in the right direction thru participation and feedback	3	8
		73, + like to collect data in everyday life	1	9
		93, - people spend too much time indoors for this to be useful	1	10
		93, - the APIN value does not change enough	1	11
		119 + care that one's children have safe living environment	1	12
		136,208, 223, 301 - quitted after several attempts to fix technical issues failed or took too much time	4	13
		172, - takes too much time and effort to additionally access a webpage for results	1	14
		223, + younger people might have more time to experiment with constantly failing technology	1	15
		294, - Personally I would not want this device	1	16
		298, - common sense already tells you the time and locations to avoid air pollution (no added value)	1	17
		324, - no point seen for continuous measurements as it is also burdensome	1	18	25
Hardware	R1:24	3, 167 - bulky	2	19
	REC: 17	25, 52, 53, 54,70, 80 - too long stabilization time: one needs to stay in one location for too long for the device to catch up, data not representative when changing environments	6	20
	R2: 16	44, + very interesting and nice	1	21
		81.5, +The arm band is a good solution	1	22
		95, - the device does not detect differences in air pollution when difference is expected	1	23
		120, - not sure the device is collecting data	1	24
		126, + happy with the selected air pollutants	1	25
		132, 156, 167, 273 - does not find the current attachment options adequate	4	26
		140, 236, - clumsy to carry around, might fall	2	27
		167, 213 - need to remember to take it with you	2	28
		192, + very neat	1	29
		194, - not that portable	1	30
		196, - not convenient	1	31
		224, - the battery runs out too fast	1	32
		271, - need to use the reset button quite often	1	33
		274, - bothered by the blinking led lights, especially in the evening when it is dark	1	34	27
Recommendation	R1:84	4, 43, 81, 112, 124, 292, make it smaller e.g. 1/3	6	35
	R2: 45	8, 35, 69, not ready for general public, especially non-technical oriented	3	36
		9, 82, 237, optimal participation time; 1 m, 1m, "Then the interest will gradually disappear"	3	37
		10, 31, 32, 71, 188, phone app needs to be much more stable and reliable	5	38
		15, 16, make sure the data is anonymized, e.g. obfuscate home location	2	39
		22, 57, 58, 125, 144, add sensors: PM, CO, temp, RH and display the results	5	40
		26, 32.1, 74, 87, visualize user tracks online with indicative colours of air pollution	4	41
		32, 112, 139, 263, 285, 292, app needs to be more intuitive, self-explanatory and simple (only on/off), as little clicking as possible, ready to go, similar to radiation exposure devices	6	42
		42, 186, make the app more user-friendly	2	43
		42, 61, make the app available in other operating systems	2	44
		59, 230, develop a function which would alarm you when the air pollution is too high in short term exposure	2	45
		14, 69, 226, needs another round of user trials	3	46
		69, 202, make sure data is not lost	2	47
		76, link the collected data with weather data, temperature, population data, air pollution data as well as time of the day and date	1	48
		78, 165, deploy in large scale and for a long time to have representative data	2	49
		81, 149, develop more attachment options	2	50
		81, 127, 170, 235, 240, 292, make similar to smart watches “or whatever similar device that the user is already carrying anyway.” integrate on phones	6	51
		83, 232, product price: less than 100€. 200€ might be too expensive, 150€	2	52
		84, 86, 91, add a tagging option in the app to add locations or other notes. Could include most frequent tones e.g. home, work, exercise, and “other”	3	53
		85, 86, 105, to see historic data of the user tracks	3	54
		90, 319, combine objective and subjective air quality in one app	2	55
		91, 189, 286, visualize in the app in addition to web version	3	56
		100, send data to the server couple of times a day. If real time data is wanted, then it could be manually send immediately on request	1	57
		102, 216, 225, not to have GPS and Bluetooth running all the time e.g. add a stand-by mode when the device is not moving anywhere	3	58
		103, the hardware could have the GPS instead	1	59
		112, 197, needs to work flawlessly	2	60
		112, to be able to detect and display differences in air pollution concentrations	1	61
		112, 207, solve Bluetooth and GPS issues	2	62
		121, 284, 285, develop clear indication whether device collects and sends data	3	63
		129, 202, 215, maximise battery life, e.g. use low energy Bluetooth	3	64
		143, wants to see individual pollutant concentrations as ,g/m3	1	65
		150, Turn on GPS, Bluetooth, 3G automatically when turning on the app, agree during first use	1	66
		182, add on city bikes	1	67
		190, add an indication to charge the device	1	68
		200, remove bugs	1	69
		201, There should be an option to use same user ID multiple times	1	70
		204, to have hardware control in the device more than just a reset button	1	71
		212, 242, to show APIN and graphs for individual pollutants	2	72
		212, 315, add more granularity between the indication numbers e.g. from 1-100	2	73
		214, data connection type could be Wi-Fi	1	74
		217, to have the data frequency set on lower sampling rate when the person is not moving	1	75
		226, There should be automatic data on why did the user quit	1	76
		253, display limit values for each individual parameter for public to know which pollutant responses to which AQ APIN	1	77
		264, 265, instructions needs to be clear, simple, short and accurate	2	78
		283, to have technical assistance available	1	79	103
App	R1:50	5, 199, 244, 245, 281, - not working, needs to work	5	80
	REC:35	6, 45, 48, - freezing constantly also while not attending the phone e.g. while sleeping or working intensively	3	81
	R2: 27	7, 11, 12, 21, - unstable and unreliable	4	82
		13, 32, 33, 49, 50, 64,88, 99, - crash constantly without any obvious cause, sometimes due to being disconnected from Wi-Fi	8	83
		34, - it takes several steps to get the app working again	1	84
		36, + Measuring air pollution is more useful than subjective reporting of perceived air quality	1	85
		43, 63, 79, - very buggy	3	86
		46, 66, 198, - needs constant re-starting	3	87
		47, 51, 67, 206, - needed to re-install the application multiple times, which is also when all data was erased leading to data gaps (disappointing)	4	88
		55, 248, -not usable	2	89
		62, - “this is an ultra-alfa phase, not even a prototype yet”	1	90
		65, - frustrating to record data: can take a lot of effort timewise	1	91
		68, 246, - If the app is promised to work on Android 2.0 (for example) and upwards, then it should work regardless of the phone or type of data collected.	2	92
		88, 266, - “I had to insert a new user ID every time the app crashed, as it notified me that the user ID already exists”. Not clear when new user ID is required.	2	93
		98, + easy to use	1	94
		99, - Need to use force stop function after crashing	1	95
		120, - not sure if the device is collecting data or not	1	96
		133, - user interface quite complicated	1	97
		193 -“the app leaves a bad taste in one’s mouth. It’s a shame no more time and effort was invested”	1	98
		195, -software is bad	1	99
		205, - Bluetooth connection issue	1	100
		227, - “It looks like this software was done to meet the minimum”	1	101
		228, - is not self-explanatory enough	1	102
		244, - the app is clunky	1	103
		247, - responds very slowly on pressing buttons. “3 second response time for pressing a button is too much.”	1	104
		249, - Could not participate, because have a Windows phone	1	105
		275, - it is not self-explanatory that one needs to refresh the interface to check the data transmission	1	106	53
Length of use	R1:4	8.5, little less than 14 days	1	107
	R2:4	93, less than a week	1	108
		136, 209, 4 days	2	109
		209, 3 days, 3 days	2	110	6
Optimal participation time	R1:4	9, 82, 237, 1m	3	111
	REC: 3
	R2: 1				3
General user experience	R1:13	11, 37, - worst part of UX was the unstable app	2	112
	R2: 9	35, - it was really annoying	1	113
		44, - I had a lot of problems	1	114
		51, - disappointment due to data loss	1	115
		52, 65, 268, 272, - frustrating how much effort timewise especially is needed to successfully record data	4	116
		96, - disappointed that the device could not detect what the user could smell or perceive	1	117
		261, + got to learn to work with the technology	1	118
		262, complicated and tiresome to use	1	119
		314, really disappointed that it did not work, and could not find out about the air quality near home	1	120	13
Barriers for further action	R1:43	14, 28, 30, 69, 111, 146, 168, 219, 221, 222, 295, not ready for the general public in its current form (technical issues, data loss, disappointment, non-user-friendly, more relevant sensors, data quality)	11	121
	REC:3	23, 29, 65, 92, 172, 223, 265.5, 269, 277, 279, 287, takes too much time to set up and operate successfully to integrate in everyday life	11	122
	R2: 15	48, ones up and running, needs constant attendance due to frequent crashing and freezing which happens without a reason	1	123
		53, 54, sensors do not stabilize fast enough compared how fast people change their environment	2	124
		56, 60, 135, it needs to work flawlessly	3	125
		78, wide scale simultaneous deployment needed for data to be useful for others than the ones carrying the device	1	126
		83, should not be too expensive, e.g. 200€ is already too much	1	127
		109, 168, 180, 239, 294, 298, 324, no applicability or added value seen in everyday life	7	128
		131, 168, difficult and unpractical to use	2	129
		160, "The municipality talks a lot, but not much happens, they want good results and do not want to hear about bad ones."	1	130
		163, not sure the device can empower a user to change behaviour	1	131
		184, Before starting a public discussion, people need to have their personal interest.	1	132
		252, needs professional app developer	1	133
		259, - I take it sceptically	1	134
		323, believes that in order to see big changes in air pollution map, big interventions are needed	1	135	45
Privacy	R1:7	15, 16, 322, concerned (does not want to be identified, nor anyone to know where he lives)	3	136
	REC: 2	104, 147, 148, 185, not an issue (user knows what he agrees to)	4	137
	R2: 2				7
Behaviour	R1:3	17, 19, can raise awareness on spatial distribution of air pollution	2	138
Possibilities (if improved)		18, 19, 113, 296, 297, could affect preferred routes and places to spend time	5	139
		41, 321, could improve one’s quality of life	2	140
Possibilities (if improved)	R1:37	41, 72, 108, interest amongst third parties exists	3	141
	R2: 21	75, could be used for indoor air quality also, e.g. home and car	1	142
		77, 135, 183, overall positivity about the general idea	3	143
		75, 110, 181, could be used in projects e.g. for crowdsourcing	3	144
		114, 231, could be used to monitor industrial pollution	2	145
		115, 166, could use the results for discussing with polluters and decision makers	2	146
		116, could be used for experiments (e.g. at schools)	1	147
		117, 229, 321, could be used to estimate property values and choose less polluted neighbourhoods to live in	3	148
		118, 293, 295, 297, 299, could be used for exposure estimation especially for vulnerable groups e.g. by those with sick children and asthmatics	5	149
		128, could integrate on a bike with GPS and solar panels	1	150
		158, could by used by the city/NGOs, Schools and kindergartens	1	151
		159, could be installed in city bussed and provide real time data	1	152
		164, could be used during winter time during high air pollution episodes to get more detailed info	1	153
		166, 178, 258, 296, could be used to find out where the air quality is bad and why in order to improve it	4	154
		179, 321, data could be made publicly available by the city authorities	2	155
		238, could be rented by companies	1	156
		241, could insert in Google street view cars, and cover the whole world	1	157
		255, - cannot be used to sue anyone	1	158	45
Web visualization	R1:13	130, 210, 211, 302, 309, + OK, good, nice, interesting	5	159
	REC:5	130, 157, + no need for improvements	2	160
	R2: 9	154, - did not work all the time	1	161
		157, + easy to use and navigate	1	162
		242, 251, - instead of index value wants to see individual pollutants	2	163
		250, - not obvious that one needs to insert a user id, instead of a hardware id to see user tracks	1	164
		256, + “5 APIN values is OK”	1	165
		276, -did not know one can display many user tracks at ones	1	166
		309, 317, interesting to see both subjective and objective data in a same map	2	167	16
App visualization	R1:3	27, wants to have more than just graphs in an app	1	168
	REC: 2	85, wants to see historic data of the user tracks	1	169
	R2: 4	91, it is not enough to visualize in a web portal, needs to be integrated in the app	1	170
		91, needs to have a tagging option to describe places and activities	1	171	4
Positive about the general idea	R1:18	44, 77, 161, 167, 220, 260, 300, 302, 314.5, 317, interesting, nice, beneficial (see 260, 300)	10	172
	R2: 8	75, + crowd sensing is a good way to measure air quality in more detail compared to AQMS, as one can also cover indoor conditions e.g. home and car	1	173
		97, 145, ”I am glad such projects exist and such research is being made. That is great!”	2	174
		141, ”I did not know earlier that one can measure air quality in such small devices.”	1	175
		141, 218, ”I am interested in this kind of data”	2	176
		144.5, Did not feel that the device had helped to achieve something. Yet, he wishes it had.	1	177
		162, ”It would be nice to have a follow up study. That this would not be just a one-time activity.. to be able to compare how things have changed”	1	178
		303, 318 , 325, Unfortunately the LEO did not work as it should have	3	179	21
Data loss	R1:14	47, 51, 187, reinstallation erased data	3	180
	REC:3	51, 69, 134, 209, disappointment due to data loss	4	181
	R2:5	69, can be difficult to handle by less technical people	1	182
		120, 134, 138, 187, 267, 278, 280, 284, 313, data loss due to not certain data was being collected, thought it might be, yet it wasn't	9	183
		201, data loss due to not remembering various user IDs	1	184	18
Data quality	R1:4	78, believes larger deployment would yield representative data	1	185
	REC: 1	251.5, knows that with increase of quantity of measurements, the quality does not increase	1	186
	R2: 4	254, “if it is not calibrated, it does not make sense to calculate any APIN”	1	187
		316, the data is not validated and there is deviation from the official data	1	188	4
Product price	R1:2	83, less than 100€	1	189
	REC:2	83, 200 € might be too much	1	190
	R2:3	232, 150€	1	191	3
Quitting (reasons)	R1:6	93, stayed mostly indoors	1	192
	R2: 4	93, the APIN did not change enough	1	193
		136, 209.5, 301, 313.5, too many and frequent malfunctioning	4	194
		208, took too much time to operate	1	195	7
Battery	R1:7	101, 107, 122, 123, 270, GPS, Bluetooth, and 3G drain the phone battery too fast	5	196
	REC: 5	191, 203, hard to remember to charge the hardware	2	197
	R2: 2				7
GPS	R1:4	101, 123, GPS drains the phone battery	2	198
	REC:6	106, - not accurate enough, especially indoors	1	199
	R2: 3	155, -GPS showing wrongly: middle of pacific ocean or the North pole	1	200
					4
Data connection	R1:6	101, 122, Bluetooth drains the batteries too fast	2	201
	REC:5	137, 187, 205, 222, - difficult to establish and maintain	4	202
	R2:2				6
			425		425

## Sheet: R1_REC_additional
This document contains supplementary material for the article, “End-user feedback on a low-cost portable air quality sensor system – are we there yet?”, by Robinson, J. A., Kocman, D., Horvat, M., & Bartonova, A., published in Sensors
Table S3: ADDITIONAL CODING ITERATIONS FOR "REC" in R1
Round 1 (R1)	R2	R1 additional coding for REC	R1.5 extra categories for REC
4REC: Hardware: make smaller	35	hardware	improvement
8REC: The app not ready for general public	36	app	comment/suggestion
9REC: Optimal participation time: 1 month	37	Optimal participation time	comment/suggestion
10 REC: App“phone app needs to be much more stable and reliable”	38	app	improvement
14 Barriers for further action: REC: ”The device and mostly the phone app need to be very much improved, even if wider user trial would like to be carried out”	36, 46	app, hardware	improvement
15REC:Privacy: “the data collected should somehow be anonymized”	39	privacy	desired feature
16REC:Privacy: “home location should be obfuscated in some way”	39	privacy	desired feature
22REC: suggestion to measure PM10	40	hardware	new functionality
26REC: Web visualization: colours and icons on a map desired Dunavnet was created after the interview	41	web visualization	desired feature
31REC: App: should be made much more stable and reliable	38	app	improvement
32REC: App: more stable, more intuitive and simpler interface	38, 42	app	improvement
32.1REC: App: add online cloud platform in the same sense as running apps do it ->Dunavnet was created after the interview	41	app	desired feature
42REC: App: make it much more stable and reliable, more user friendly, make available for other platforms (iOS)	38, 43, 44	app	improvement
43REC: hardware: less bulky	35	hardware	improvement
57REC: to measure PM10	40	hardware	new functionality
58REC: to measure CO	40	hardware	new functionality
59REC: “You could have an application which would trigger and alarm when the CO is too high as it is dangerous in short term exposure”	45	app	new functionality
61REC: to have iOS application	44	app	new functionality
69 Barriers for further action: data loss: REC: App: Needs to be improved before wider testing amongst non technical users. Not ready for the public. (constants data loses, can be difficult to operate by non-tech users)	36, 46, 47	app,Barriers for further action, data loss	improvement
71REC: App: more stable application needed	38	app	improvement
74REC: Web visualization: air pollution map with indicative colours based on many people using the device (Dunavnet was created after the interview)	41	web visualization	desired feature
76REC: Web visualization: link the collected data with weather data, temperature, population data, air pollution data as well as time of the day and date	48	web visualization	new functionality
78 Barriers for further action: Data quality: REC:” But you have to have them deployed in a wider scale in order to have some sort of representative data”	49	data quality, Barriers for further action	comment/suggestion
81REC: Hardware: downsize it, wear like a wrist watch, possibility to attach in a backpack, develop different mechanisms for attaching it	35, 50, 51	hardware	improvement
82REC: Optimal participation time: in one month you could capture a daily behaviour of a user	37	Optimal participation time	comment/suggestion
83REC: product price: Barriers for further action: less than 100€. 200€ might be too expensive	52	product price, Barriers for further action	comment/suggestion
84REC: App: add a tagging option to add locations. Could include most frequent tones e.g. home, work, exercise, and “other”	53	app	new functionality
85REC: App: App visualization: to be able to see historic data on air pollution and location combined.	54	app, app visualization	desired feature
86REC: Web visualization: GPS: to see activity record and GPS data and add your own notes e.g. about your activities	53, 54	web visualization, GPS	new functionality
87REC: Web visualization: GPS: map and graphs. User tracker with indicative colours of air pollution	41	web visualization, GPS	desired feature
90REC: App: combine CityAir and Expo App	55	app	improvement
91REC: App: App visualization: visualize the air pollution in the app and add a tagging option	53, 56	app, app visualization	new functionality
100 REC: Data connection: send data to the server couple of times a day. If real time data is wanted, then it could be manually send immediately on request.	57	data connection	new functionality
102REC: not have Bluetooth and GPS running all the time	58	GPS, data connection	improvement
103REC: the hardware could have the GPS instead	59	hardware, GPS	new functionality
105REC: access to historic data	54	data visualization	desired feature
112REC: LEO: should be smaller, sure to work, able to detect differences in concentrations, simple as possible (on-off), ready to go, minimize Bluetooth and GPS issues	35, 42, 60, 61, 62	hardware, app, GPS	improvement
121REC: Add more clear indication whether device collect data or not	63	app	improvement
124REC: Hardware: smaller e.g. 1/3 of current size	35	hardware	improvement
125REC: LEO: to measure air temperature and pressure and display it	40	hardware, app	desired feature, new functionality
127REC: have it as a smartwatch	51		improvement
129REC: maximise battery life	64	hardware, app, battery	improvement
139REC: App: simplify, as little clicking as possible: only have one big start/stop button	42	app	improvement, new functionality
143REC: more useful to see individual pollutant concentrations than just air pollution indication based on aggregated values of 3 pollutants	65	data visualization	new functionality
144REC: to measure PM	40	hardware	new functionality
149REC: provide a silicone handle bar mounting accessory	50		comment/suggestion
150REC: Turn on GPS, Bluetooth, 3G automatically when turning on the app, agree during first use	66	app, GPS	new functionality
165REC: it would be good to have monitoring in a long time period	49		comment/suggestion
170REC: integrate it on the phone or similar to a smartwatch “or whatever similar device that the user is already carrying anyway.”	51		improvement
182REC: add on city bikes	67		suggestion
186REC: needs to be much more user friendly	43	app	improvement
188REC: Data transfer should be done seamless	38	app	improvement
189REC: App. Visualize in the app	56	data visualization	improvement
190REC:Battery: reminder to charge the device	68	battery	improvement
197REC: app: must work	60	app	improvement
200REC:App: remove bugs	69	app	improvement
201 Data loss: REC: There should be an option to have same userID. I was afraid I will lose the data.	47, 70	data loss, app	improvement
202 REC: Hardware battery: needs to last longer than a day	64	battery	improvement
204REC: to have hardware control in the device more than just a reset button	71	hardware	improvement, new functionality
207REC: improve Bluetooth connection	62	data connection	improvement
212REC: visualization: show different pollutants. More granularity between the indication numbers e.g. from 1-100	72, 73	data visualization	improvement, new functionality
214REC: data connection type could be wifi	74	data connection	improvement, new functionality
215REC: use low energy Bluetooth	64	data connection	improvement
216REC: add a stand-by mode when the device is not moving anywhere	58	hardware, app, battery	improvement, new functionality
217REC: Perhaps also to have the data frequency set on lower sampling rate when the person is not moving	75	app, hardware, battery	new functionality
225REC: App: should not be running on the background when not in use.	58	app	new functionality
226REC:” This should be really tested for user experience before its release”” There should be automatic data on why did the user quit”	46, 76	app	comment/suggestion, new functionality
230REC:”It could work similar to a fire detector and start peeping in case of danger”	45	app	new functionality
232 REC: product price: 150	52	product price	comment/suggestion
235REC: integrate into a phone	51	LEO	improvement
237REC: Optimal participation time: 1 m” Then the interest will gradually disappear.”	37	Optimal participation time	comment/suggestion
240 REC: The best way would be to make it part of something else people use. Like a smartphone	51	LEO	improvement
242LEO: REC: wants to have graphs and numbers of different pollutants	72	data visualization	new functionality
253REC: Web visualization: “it would be good to have for each individual parameter limit values for public to know which pollutant responses to which AQ APIN”	77	data visualization	new functionality
263REC: Make the device and app self-explanatory. I.e. no need for written instructions.	42	App, hardware	improvement
264REC:Instructions: needs to be clear, simple, short and accurate	78		improvemnt
265 LEO: -> REC: some instructions are misleading.	78		improvement
283 Uncategorized: Support: ->REC “I like that you took the time to come to assist me when I had technical issues, as well as thru email.”	79
284REC: App: Data loss: whether the data has been sent should be made more obvious	63	data loss	improvement
285REC: as few steps/clicking as possible, automatically connect and send data, confirmation on measuring successfully.	63, 42	app	improvement, new functionality
286LEO: difficult to remember which web page to find the data. -> REC: visualize directly on phone	56	data visualization	improvement
292REC: Smaller, unnoticeable, minimum effort form the user, integrate into a phone, similar to radiation exposure devices	35, 42, 51	LEO	improvement, new functionality
315REC: Web visualization: want to have interval of the APIN values	73	data visualization	improvement
319REC: combine LEO and CityAir	55		improvement

## Sheet: R2_REC_additional
This document contains supplementary material for the article, “End-user feedback on a low-cost portable air quality sensor system – are we there yet?”, by Robinson, J. A., Kocman, D., Horvat, M., & Bartonova, A., published in Sensors
Table S4: ADDITIONAL CODING ITERATIONS FOR "REC" in R2
Round 2 (R2) (num refers to R1 codes included in the new R2 codes)	f	new R2 code num	R1 additional coding for REC	R1.5 extra categories for REC
4, 43, 81, 112, 124, 292, make it smaller e.g. 1/3	6	35	hardware	improvement
8, 35, 69, not ready for general public, especially non-technical oriented	3	36	app	comment/suggestion
9, 82, 237, optimal participation time; 1 m, 1m, "Then the interest will gradually disappear"	3	37	Optimal participation time	comment/suggestion
10, 31, 32, 71, 188, phone app needs to be much more stable and reliable	5	38	app	improvement
15, 16, make sure the data is anonymized, e.g. obfuscate home location	2	39	privacy	desired feature
22, 57, 58, 125, 144, add sensors: PM, CO, temp, RH and display the results	5	40	hardware	new functionality
26, 32.1, 74, 87, visualize user tracks online with indicative colours of air pollution	4	41	web visualization	desired feature
32, 112, 139, 263, 285, 292, app needs to be more intuitive, self-explanatory and simple (only on/off), as little clicking as possible, ready to go, similar to radiation exposure devices	6	42	app	improvement
42, 186, make the app more user-friendly	2	43	app	improvement
42, 61, make the app available in other operating systems	2	44	app	improvement, new functionality
59, 230, develop a function which would alarm you when the air pollution is too high in short term exposure	2	45	app	new functionality
14, 69, 226, needs another round of user trials	3	46	app, barriers for further action	improvement
69, 202, make sure data is not lost	2	47	app, data loss,	improvement
76, link the collected data with weather data, temperature, population data, air pollution data as well as time of the day and date	1	48	web visualization	new functionality
78, 165, deploy in large scale and for a long time to have representative data	2	49	data quality, barriers for further action	comment/suggestion
81, 149, develop more attachment options	2	50	hardware	improvement
81, 127, 170, 235, 240, 292, make similar to smart watches “or whatever similar device that the user is already carrying anyway.” integrate on phones	6	51	hardware	improvement
83, 232, product price: less than 100€. 200€ might be too expensive, 150€	2	52	product price, Barriers for further action	comment/suggestion
84, 86, 91, add a tagging option in the app to add locations or other notes. Could include most frequent tones e.g. home, work, exercise, and “other”	3	53	app	new functionality
85, 86, 105, to see historic data of the user tracks	3	54	App, App visualization	desired feature
90, 319, combine objective and subjective air quality in one app	2	55	app	improvement
91, 189, 286, visualize in the app in addition to web version	3	56	app, app visualization	new functionality
100, send data to the server couple of times a day. If real time data is wanted, then it could be manually send immediately on request	1	57	data connection	new functionality
102, 216, 225, not to have GPS and Bluetooth running all the time e.g. add a stand-by mode when the device is not moving anywhere	3	58	data connection, GPS, battery	improvement
103, the hardware could have the GPS instead	1	59	hardware, GPS	new functionality
112, 197, needs to work flawlessly	2	60	hardware, app	improvement
112, to be able to detect and display differences in air pollution concentrations	1	61	hardware, app	improvement
112, 207, solve Bluetooth and GPS issues	2	62	data connection, GPS	improvement
121, 284, 285, develop clear indication whether device collects and sends data	3	63	app	improvement
129, 202, 215, maximise battery life, e.g. use low energy Bluetooth	3	64	hardware, app, battery	improvement
143, wants to see individual pollutant concentrations as ,g/m3	1	65	data visualization	new functionality
150, Turn on GPS, Bluetooth, 3G automatically when turning on the app, agree during first use	1	66	app, GPS	new functionality
182, add on city bikes	1	67		suggestion
190, add an indication to charge the device	1	68	battery	improvement
200, remove bugs	1	69	app	improvement
201, There should be an option to use same user ID multiple times	1	70	app	improvement
204, to have hardware control in the device more than just a reset button	1	71	hardware	improvement, new functionality
212, 242, to show APIN and graphs for individual pollutants	2	72	data visualization	new functionality
212, 315, add more granularity between the indication numbers e.g. from 1-100	2	73	data visualization	improvement, new functionality
214, data connection type could be Wi-Fi	1	74	data connection	new functionality
217, to have the data frequency set on lower sampling rate when the person is not moving	1	75	battery	new functionality
226, There should be automatic data on why did the user quit	1	76	app	new functionality
253, display limit values for each individual parameter for public to know which pollutant responses to which AQ APIN	1	77	data visualization	new functionality
264, 265, instructions needs to be clear, simple, short and accurate	2	78		improvement
283, to have technical assistance available	1	79		improvement

## Sheet: REC_stats
This document contains supplementary material for the article, “End-user feedback on a low-cost portable air quality sensor system – are we there yet?”, by Robinson, J. A., Kocman, D., Horvat, M., & Bartonova, A., published in Sensors
Table S5: STATISTICS OF "REC"
R1.5 extra categories for REC
line num in R2	R1 additional coding for REC	improvement	suggestion	desired feature	new functionality
41	improvement	1
42	comment/suggestion		1
43	comment/suggestion		1
44	improvement	1
45	desired feature			1
46	new functionality				1
47	desired feature			1
48	improvement	1
49	improvement	1
50	improvement, new functionality	1			1
51	new functionality				1
52	improvement	1
53	improvement	1
54	new functionality				1
55	comment/suggestion		1
56	improvement	1
57	improvement	1
58	comment/suggestion		1
59	new functionality				1
60	desired feature			1
61	improvement	1
62	new functionality				1
63	new functionality				1
64	improvement	1
65	new functionality				1
66	improvement	1
67	improvement	1
68	improvement	1
69	improvement	1
70	improvement	1
71	new functionality				1
72	new functionality				1
73	suggestion		1
74	improvement	1
75	improvement	1
76	improvement	1
77	improvement, new functionality	1			1
78	new functionality				1
79	improvement, new functionality	1			1
80	new functionality				1
81	new functionality				1
82	new functionality				1
83	new functionality				1
84	improvement	1
85	improvement	1
	Total	23	5	3	17

## Sheet: f statistics
This document contains supplementary material for the article, “End-user feedback on a low-cost portable air quality sensor system – are we there yet?”, by Robinson, J. A., Kocman, D., Horvat, M., & Bartonova, A., published in Sensors
	Table S6: CODE FREQUENCY STATISTICS
	Number and frequency of codes in each coding iteration (coding rounds R1 and R2)
	Main codes	R1/R1 f total	R1:REC	R2	R2:REC	R2 f total
	Recommendation	84	100	45	56	103
	App	50	35	27	20	53
	Barriers for further action	43	3	15	3	45
	Possibilities (if improved)	37		21		45
	Hardware	24	17	16	9	27
	Motivation	22		14		25
	Positive about the general idea	18		8		21
	Data loss	14	3	5	1	18
	Web visualization	13	5	9	2	16
	General user experience	13		9		13
	Expectations	7		4		8
	Privacy	7	2	2	1	7
	Quitting (reasons)	6		4		7
	Battery	7	5	2	4	7
	Length of use	4		4		6
	Data connection	6	5	2	3	6
	App visualization	3	2	4	2	4
	Data quality	4	1	4	1	4
	GPS	4	6	3	4	4
	Optimal participation time	4	3	1	1	3
	Product price	2	2	3	1	3
	Behaviour	3		R2: Covered in "Possibilities"
	Time	10		R2: Mostly covered by "Barriers for further action"
	data visualization		8		4
	External people	2		R2: Under "Possibilities"
	LEO	26	3	R2: Covered by other categories
	CityAir	25		Excluded as it is outside the scope of this paper, pertaining to another data collection tool used in CITI-SENSE
	Uncategorized	5		R2: Categorized
total	28	443	100	202	56	425

## Sheet: volunteer statistics
This document contains supplementary material for the article, “End-user feedback on a low-cost portable air quality sensor system – are we there yet?”, by Robinson, J. A., Kocman, D., Horvat, M., & Bartonova, A., published in Sensors
Table S7: Volunteer statistics						EDUCATION LEVEL	f	%	x100
ID	gender	age	born	education level		Secondary school	1	0.0526316	5.26316
ID1	male	34	1982	Doctorate degree		Undergraduate degree	7	0.368421	36.8421
ID2	male	25	1991	Undergraduate degree		Master degree	1	0.0526316	5.26316
ID3	male	32	1984	Undergraduate degree		Doctorate degree	10	0.526316	52.6316
ID4	female	36	1980	Undergraduate degree		SUM	19	1	100
ID5	male	38	1978	Doctorate degree
ID6	female	32	1984	Doctorate degree		GENDER	f	%	x100
ID7	male	34	1982	Doctorate degree		male	12	0.631579	63.1579
ID8	male	37	1979	Secondary school		female	7	0.368421	36.8421
ID9	female	29	1987	Undergraduate degree		SUM	19	1	100
ID10	male	30	1986	Undergraduate degree
ID11	male	36	1980	Master degree		age	f	Age groups	f	%	x100
ID12	male	57	1959	Doctorate degree		25	2
ID13	male	49	1967	Doctorate degree		27	1
ID14	male	39	1977	Doctorate degree		29	1
ID15	female	48	1968	Doctorate degree		30	1	–30	5	0.263158	26.3158
ID16	female	40	1976	Doctorate degree		32	2
ID17	female	54	1962	Doctorate degree		34	2
ID18	male	25	1991	Undergraduate degree		36	2
ID19	female	27	1989	Undergraduate degree		37	1
						38	1
						39	1
						40	1	31-40	10	0.526316	52.6316
						48	1
						49	1
						54	1		̶
						57	1	41–	4	0.210526	21.0526
							19		19	1	100
